# Supplementary material for: Anti-Inflammatory Effects of Tegoprazan in Lipopolysaccharide-Stimulated Bone-Marrow-Derived Macrophages
Source: Int J Mol Sci. 2023 Sep 26;24(19):14589. doi: 10.3390/ijms241914589 (PMC10572893; doi:10.3390/ijms241914589)
Supplement: Supplementary file 1 [file ijms-24-14589-s001.zip]

Archive with 1 entries (1 files):
- ijms-2621872-supplementary.pdf
